# Supplementary material for: An interferon-integrated mucosal vaccine provides pan-sarbecovirus protection in small animal models
Source: Nat Commun. 2023 Oct 24;14:6762. doi: 10.1038/s41467-023-42349-5 (PMC10598001; doi:10.1038/s41467-023-42349-5)
Supplement: Supplementary file 4 — Source Data [file 41467_2023_42349_MOESM4_ESM.xlsx]

## Sheet: Figure 1c
	Figure 1c. Viral titer of SARS2-mE and IBIS in VeroE6 and A9B21 cells.
			Viral titer (PFU/mL)
	VeroE6	SARS2-mE	not detected
		IBIS	not detected
	A9B21	SARS2-mE	3000000
		IBIS	4400000

## Sheet: Figure 2a
	Figure 2a. Quantitation of IFNβ protein in the supernatant of serially passaged IBIS in A9B21 cells
		Passage1	Passage6	Passage10
	IFNβ (pg/mL)	1704.15	1733.49	1699.08
		1730.72	1719.84	1630.9

## Sheet: Figure 2c
	Figure 2c. Quantitation of IFNβ protein in the supernatant of IBIS-infected VeroE6 cells
		mock	IBIS	SARS2-wt	SARS2-mE
	IFNβ (pg/mL)	91.9692	938.379	74.9263	42.6601
		54.6787	1046.3	84.3849	43.8088
		60.2395	1121.33	71.2937	31.8266
		66.5126	1172.41	104.279	54.0921
		64.9876	1267.28	105.761	155.019
		63.3948	1237.19	83.3087	154.826

## Sheet: Figure 2f-2g
	Figure 2f-2g. Quantitation of IFNβ protein in lung homogenate of IBIS-inoculated K18-hACE2-tg mice
		mock	IBIS	SARS2-wt	recomb. IFNβ
	IFNβ (pg/mL)	36.1283	173.014	15.9045	31.4245
		22.7216	836.725	27.8763	29.7531
		22.4662	132.055	44.7263	25.2558
		20.809	241.442	30.6305	19.9186
		19.7917	835.909	24.705	28.6163
		13.4306	151.342	24.3679	18.7089
	TNFα (pg/mL)	69.0918	40.9933	22.8058	90.617
		60.0421	37.6958	31.6327	80.251
		44.869	32.0848	111.964	81.7236
		70.1254	41.6414	104.834	100.681
		48.2257	116.49	109.513	83.1432
		45.3965	111.734	99.5285	65.9846

## Sheet: Figure 3b
	Figure 3b. Serum neutralization titer of IBIS- or BNT-vaccinated K18-hACE2-tg mice
		IBIS		BNT
		D14	D28	D14	D28
	FRNT50	130.23	23471	115.09	1833.9
		10	10994	179.94	2559.3
		11	6588.7	91.88	853.82
		147.19	20652	312.77	1843.3
		31.009	43970	234.26	2039.6
		45.176	6799.4	130.28	2351.1
		12	898.26
		67.735	7068.7
		78.069	43409
		10	6243.4
		26.701	965.43
		96.993	525
	FRNT75	59.963	7654.7	115.09	899.55
		10	5187.6	179.94	1445.4
		10	2938.9	91.88	316.96
		66.322	3074.8	312.77	822.81
		11	9244.3	234.26	1059.1
		10	2303.1	130.28	1270.6
		12	538.32
		37.475	6137
		31.983	14123
		11	2916.7
		12	588.73
		47.098	266.04

## Sheet: Figure 3c-3d
	Figure 3c-3d Serum IgG antibody endpoint titer of IBIS- or BNT-vaccinated K18-hACE2-tg mice
		IgG
		Day14		Day28
		IBIS	BNT	IBIS	BNT
	anti-RBD	16744.8	37487.9	118636	86704.2
		13722.5	46765.4	157891	120314
		7781.63	39488.8	333494	333760
		71579.1	33763.8	213746	106813
		64563.5	19120.8	130051	326730
		26097.3	39102	59407.8	123986
	anti-N	30907	0	158450	8.03
		18768.2	0	205613	0
		10113.6	0	143766	0
		64662.6	31.71	725596	111.76
		32950.8	0	186573	0
		16417.3	0	100098	48.27

## Sheet: Figure 3e-3f
	Figure 3e-3f. Body weight change and survival of mock-/IBIS-vaccinated mice upon SARS-CoV-2 (ancestral) challenge
	%	Healthy control			SARS-CoV-2 infected
					mock-vaccinated							IBIS-vaccinated
		1	2	3	1	2	3	4	5	6	7	1	2	3	4	5	6
	Day0	100	100	100	100	100	100	100	100	100	100	100	100	100	100	100	100
	Day1	101.7	101.4	100.3	99.3	98.3	99.3	99.2	101.4	99.2	100.4	103	98.8	98.8	98.8	101.3	99.6
	Day2	103.5	100.4	101.4	99.3	98.7	99.3	98.8	102.8	100.4	101.3	107	100.4	101.2	100.4	102.7	99.6
	Day3	102.8	100	102.4	96.3	96.6	98	97.1	95.3	98.4	93.5	105.7	100.8	100.8	98.1	101.8	100
	Day4	103.8	100.7	104.1	90.4	90.3	94.3	89.8	91.2	88.2	86.1	109.1	101.9	100.8	100.4	104	100.7
	Day5	102.4	101.1	101.7	86.3	88.3	88.9	84		83.3	82.7	107.4	102.7	100	101.6	104	101.1
	Day6	102.4	101.1	102.7	81.5	82.6	83.1	77.5		78.8	75.8	107.8	102.7	100	101.6	104.5	102.2
	Day7	102.1	100	101.4	77.1	78.5	77.7					107.8	103.1	100	101.6	105.8	103.4
	Day8	102.4	101.1	102.4								107	101.5	100.4	100.4	105.4	102.2
	Day9	101.4	100.4	101.7								107	102.3	99.2	102.3	105.4	101.9
	Day10	102.1	100.4	101								107.4	103.1	100.4	102.3	104.5	102.2
	Day11	101.4	101.4	101.4								107.8	103.5	101.2	102.3	105.8	103
	Day12	103.1	100.7	101								107.8	101.5	100.4	101.6	104.5	102.6
	Day13	104.2	100	101.7								107	102.3	102.3	100.8	104.5	102.2
	Day14	105.6	100	101.4								107	101.9	101.2	100.8	104.5	103.4
	Red	Body weight loss exceeded 20%. Mice were euthanized at humane endpoint.
		The mouse was considered dead on the next day.

## Sheet: Figure 3g
	Figure 3g. Lung viral titer of mock-/IBIS-vaccinated mice day2 post-SARS-CoV-2 infection
			Viral titer (PFU/g)
	SARS2-infected (day2)	mock-vaccinated	7000000
			300000
			7000000
			6000000
		IBIS-vaccinated	not detected
			not detected
			not detected
			not detected
			not detected
	IBIS-vaccinated (day2)		not detected
			not detected
			not detected

## Sheet: Figure 4b-4c
	Figure 4b-4c. Serum antibody endpoint titer of IBIS-vaccinated hamsters
			Day14	Day28
	IgG	anti-RBD	1232.94	27407.9
			4991.09	13148
			1830.83	22051.8
			3909.22	11935.3
			2158.49	10487
			2074.55	16210.7
		anti-N	4450.39	6728.48
			6375.1	4730.89
			4438.96	11341.7
			2838.03	8646.62
			3795.22	7649.35
			5304.17	10971.9

## Sheet: Figure 4d
	Figure 4d. Serum neutralization titer of IBIS-vaccinated hamsters
	FRNT50			FRNT75
	Day 14	Day 28		Day 14	Day 28
	304.417	6289.66		113.042	3255.23
	142.031	5355.33		70.1369	2626.2
	206.567	6020.45		95.4886	2661.82
	169.546	9020.29		80.5126	1711.63
	156.663	5394.54		66.7844	2662.71
	120.582	4612.23		58.5256	2056.11
	70.2165	6214.35		41.9591	2763.42
	60.5228	5370.37		31.4123	2438.42
	231.634	6230.05		111.015	3025.76
	278.172	5521.98		127.332	2740.67
	121.672	5929.48		41.6962	2938.81
	166.499	5777.02		30.3691	2920.32

[truncated: 30 more sheets: Figure 4e, Figure 4f-4g, Figure 4j, Figure 5a, Figure 5b, Figure 5c, Figure 5d, Figure 5e, Figure 5f, Figure 5g, Figure 6a-6b, Figure 6c-6d, Figure 6e-6g, Figure 7b, Figure 7c, Figure 7d, Figure 7e, Figure 8b-8d, Figure 8e, Figure 9 …]
